# Supplementary material for: Relationship between myocardial oxygenation and blood pressure: Experimental validation using oxygenation-sensitive cardiovascular magnetic resonance
Source: PLoS One. 2019 Jan 16;14(1):e0210098. doi: 10.1371/journal.pone.0210098 (PMC6334913; doi:10.1371/journal.pone.0210098)
Supplement: S2 File — (XLSX) [file pone.0210098.s002.xlsx]

## Sheet: Flow Curve
ID	MAP	Flow
3	54	21.0437
3	54	21.0781
3	54	21.4469
3	54	21.5594
3	54	21.5312
3	54	21.7469
3	54	21.6875
3	54	21.4594
3	54	21.4875
3	54	21.45
3	54	21.2563
3	54	21.2063
3	54	21.2719
3	54	21.1313
3	54	21.0938
3	54	21.2969
3	54	21.1406
3	54	21.1281
3	54	21.2375
3	54	21.175
3	54	21.1094
3	54	21.1375
3	54	21.1313
3	54	21.0594
3	54	21.1469
3	54	21.2656
3	54	21.1281
3	54	21.2188
3	54	21.3031
3	54	21.1219
3	54	21.2563
3	54	21.3094
3	54	21.175
3	54	21.2563
3	54	21.3938
3	54	21.3656
3	54	21.3125
3	54	21.3562
3	54	21.2844
3	54	21.1344
3	54	21.2375
3	54	21.1656
3	54	21.0437
3	54	21.1469
3	54	21.2344
3	54	21.1187
3	54	21.3219
3	54	21.3813
3	54	21.2281
3	54	21.2344
3	54	21.2969
3	54	21.0719
3	54	21.1156
3	54	21.2844
3	54	21.0844
3	54	21.0656
3	54	21.2188
3	54	21.1375
3	54	21.0938
3	54	21.2219
3	54	21.2469
3	54	21.0781
3	54	21.1906
3	54	21.2188
3	54	20.9875
3	54	21.1031
3	54	21.1656
3	54	21.0094
3	54	21.1281
3	54	21.25
3	54	21.1187
3	54	21.1281
3	54	21.1938
3	54	21.0344
3	54	21.0031
3	54	21.1687
3	54	20.9875
3	54	20.9781
3	54	21.1062
3	54	21.0063
3	54	21.0781
3	54	21.1938
3	54	21.1219
3	54	21.1281
3	54	21.1906
3	54	21.1781
3	54	21.1
3	54	21
3	54	20.7031
3	54	20.8188
3	54	21.175
3	54	21.2344
3	54	21.5531
3	54	21.7094
3	54	21.4219
3	54	21.3719
3	54	21.3094
3	54	21.0094
3	54	21
3	54	21.0875
3	54	21.0031
3	53	20.9719
3	53	21.0719
3	53	20.9656
3	54	20.9875
3	54	21.1781
3	54	21.0094
3	54	21.075
3	54	21.1562
3	54	21.0406
3	54	21.075
3	54	21.1156
3	54	20.9875
3	54	20.9969
3	54	21.075
3	54	21.0281
3	54	21.0562
3	54	21.1344
3	54	21.0344
3	54	20.9219
3	54	20.95
3	54	20.8313
3	54	20.8281
3	54	21
3	54	20.8969
3	54	20.8687
3	54	21
3	54	20.8875
3	54	20.8062
3	54	20.9281
3	54	20.9344
3	54	20.7937
3	54	20.9469
3	54	20.9937
3	54	20.8031
3	53	20.9062
3	53	20.8313
3	54	20.7156
3	53	20.8531
3	54	20.8969
3	54	20.7906
3	54	20.7969
3	53	20.8
3	53	20.6313
3	53	20.6906
3	53	20.8062
3	53	20.7312
3	53	20.8375
3	53	20.8156
3	53	20.7
3	53	20.8156
3	53	20.8031
3	53	20.6938
3	53	20.8813
3	53	20.9094
3	53	20.8062
3	53	20.925
3	53	20.9
3	53	20.7781
3	53	20.8469
3	53	20.9031
3	53	20.6812
3	53	20.8188
3	53	20.9344
3	53	20.675
3	53	20.8031
3	53	20.8719
3	53	20.6969
3	53	20.8125
3	53	20.9438
3	53	20.8406
3	53	20.8469
3	53	20.9156
3	53	20.7188
3	53	20.7625
3	53	20.8969
3	53	20.7563
3	53	20.8469
3	53	20.8594
3	53	20.6594
3	53	20.7594
3	53	20.7469
3	53	20.5844
3	53	20.6594
3	53	20.6281
3	53	20.4781
3	53	20.5781
3	53	20.6
3	52	20.4406
3	52	20.4875
3	52	20.5906
3	52	20.3969
3	52	20.5312
3	52	20.6812
3	52	20.4062
3	52	20.5094
3	52	20.5938
3	52	20.4375
3	52	20.5688
3	52	20.6875
3	52	20.5531
3	52	20.5406
3	52	20.6187
3	52	20.4125
3	52	20.4062
3	52	20.5344
3	52	20.4156
3	52	20.5156
3	52	20.6031
3	52	20.4875
3	52	20.6313
3	52	20.6469
3	52	20.4812
3	52	20.5781
3	51	20.5906
3	51	20.4625
3	51	20.5625
3	51	20.5344
3	51	20.3313
3	51	20.4156
3	51	20.4875
3	51	20.2656
3	51	20.3906
3	51	20.5375
3	51	20.2531
3	51	20.3188
3	51	20.4031
3	51	20.2094
3	51	20.3219
3	51	20.4719
3	51	20.3687
3	51	20.3687
3	51	20.4844
3	51	20.35
3	51	20.3813
3	51	20.5531
3	51	20.4031
3	51	20.4312
3	51	20.4906
3	51	20.3719
3	51	20.4844
3	51	20.5719
3	51	20.4531
3	51	20.4969
3	51	20.4875
3	52	20.3313
3	52	20.3875
3	51	20.4469
3	51	20.2469
3	51	20.25
3	51	20.4031
3	51	20.2688
3	51	20.3625
3	51	20.4937
3	51	20.1906
3	51	20.1406
3	51	20.2219
3	51	20.0656
3	51	20.075
3	51	20.2531
3	51	20.2406
3	51	20.1719
3	51	20.3562
3	51	20.3156
3	51	20.1844
3	51	20.3562
3	51	20.3313
3	51	20.2844
3	51	20.3875
3	51	20.35
3	51	20.3313
3	51	20.3562
3	51	20.3625
3	51	20.2875
3	51	20.3875
3	51	20.4688
3	51	20.4375
3	51	20.5
3	51	20.4344
3	51	20.3094
3	51	20.4281
3	51	20.4031
3	51	20.3125
3	51	20.4625
3	51	20.325
3	51	20.1406
3	51	20.1844
3	51	20.0844
3	50	19.8625
3	50	19.9187
3	50	19.9531
3	50	19.6906
3	50	19.7469
3	50	19.8313
3	50	19.5406
3	50	19.6812
3	49	19.825
3	49	19.6781
3	49	19.7469
3	49	19.975
3	49	19.9031
3	49	19.8594
3	49	20.0063
3	49	19.8406
3	49	19.7594
3	49	19.8875
3	49	19.7844
3	49	19.7937
3	49	19.9156
3	49	19.8531
3	49	19.9187
3	49	19.9531
3	49	19.9594
3	49	19.9469
3	49	19.9594
3	49	19.9531
3	49	19.8875
3	49	19.9469
3	49	19.8562
3	49	19.6687
3	49	19.725
3	48	19.6531
3	48	19.5437
3	48	19.7031
3	48	19.6562
3	48	19.5594
3	48	19.7063
3	48	19.7625
3	48	19.5938
3	48	19.675
3	48	19.7906
3	48	19.5406
3	48	19.6281
3	48	19.7937
3	48	19.5625
3	48	19.6031
3	48	19.7281
3	48	19.5875
3	48	19.6062
3	48	19.8062
3	48	19.7688
3	48	19.5625
3	48	19.7125
3	48	19.6906
3	48	19.4531
3	48	19.5969
3	48	19.625
3	48	19.425
3	48	19.4906
3	48	19.6313
3	48	19.5156
3	48	19.4125
3	47	19.4906
3	48	19.3813
3	47	19.3687
3	47	19.5156
3	47	19.4469
3	47	19.4844
3	47	19.525
3	47	19.4688
3	47	19.4937
3	47	19.4812
3	47	19.5063
3	47	19.4688
3	47	19.4563
3	47	19.5031
3	48	19.4094
3	48	19.5281
3	48	19.5156
3	48	19.3562
3	48	19.4156
3	48	19.4469
3	48	19.3844
3	48	19.5406
3	48	19.5844
3	48	19.5
3	48	19.5063
3	48	19.5781
3	48	19.4375
3	48	19.3781
3	48	19.4625
3	48	19.3687
3	48	19.3469
3	48	19.5625
3	48	19.5063
3	48	19.3375
3	48	19.4406
3	48	19.45
3	47	19.2656
3	47	19.3219
3	47	19.4406
3	47	19.2281
3	47	19.2719
3	47	19.4062
3	47	19.2219
3	47	19.1187
3	47	19.2375
3	47	19.1875
3	47	19.0719
3	47	19.2719
3	47	19.4062
3	47	19.2094
3	47	19.3687
3	47	19.5531
3	47	19.2875
3	47	19.2781
3	47	19.4
3	47	19.2688
3	47	19.15
3	47	19.3156
3	47	19.3719
3	47	19.1313
3	47	19.2812
3	47	19.4406
3	47	19.1344
3	47	19.1469
3	47	19.2906
3	47	19.1531
3	46	19.0719
3	46	19.275
3	46	19.2969
3	46	19.0813
3	46	19.2688
3	46	19.4062
3	46	19.1375
3	46	19.2594
3	46	19.4594
3	46	19.2688
3	46	19.1906
3	46	19.3438
3	46	19.3281
3	45	19
3	45	19.0875
3	45	19.125
3	45	18.7844
3	45	18.8875
3	45	19.0719
3	45	18.8594
3	45	18.8094
3	44	19.0219
3	44	19.0906
3	44	18.8406
3	44	18.9937
3	44	18.9875
3	44
3	44
3	44
3	44
3	44
3	44
3	44
3	44
3	44
3	44
3	44
3	44
3	44
3	44
3	43
3	43
3	43
3	43
3	43
3	43
3	43
3	43
3	43
3	43
3	43
3	43
3	43
3	43
3	43
3	43
3	43
3	43
3	43
3	43
3	44
3	44
3	45
3	45
3	45
3	45
3	46
3	46
3	46
3	47
3	47
3	47
3	47
3	48
3	48
3	48
3	48
3	49
3	49
3	49
3	50
3	50
3	50
3	50
3	51
3	51
3	51
3	51
3	51
3	51
3	51
3	51
3	51
3	52
3	52
3	52
3	51
3	51
3	51
3	49
3	49
3	48
3	48
3	48
3	47
3	47
3	47
3	46
3	46
3	46
3	46
3	45
3	45
3	45
3	45	19.0469
3	44	19.2312
3	44	19.175
3	44	19.0719
3	44	18.6469
3	44	18.3156
3	44	18.3031
3	44	18.2563
3	44	18.2125
3	44	18.2
3	44	18.3594
3	44	18.35
3	44	18.4
3	44	18.4781
3	44	18.2375
3	45	18.1344
3	45	18.1156
3	46	18.2094
3	51	18.45
3	53	18.6656
3	54	18.5844
3	51	18.4969
3	51	18.5188
3	46	18.4594
3	44	18.1313
3	43	18.2406
3	42	18.4062
3	42	18.2031
3	42	18.2125
3	43	18.4344
3	43	18.4438
3	43	18.2063
3	43	18.2563
3	43	18.4719
3	43	18.7031
3	42	18.7188
3	42	18.6906
3	42	18.4688
3	42	18.2063
3	41	18.0594
3	42	18.1469
3	42	18.1438
3	42	18.2188
3	43	18.7844
3	43	18.9563
3	44	18.9375
3	45	18.6531
3	46	18.4312
3	47	18.3813
3	47	18.4344
3	46	18.3687
3	44	18.3781
3	44	18.6625
3	43	18.7437
3	43	18.4937
3	43	18.6313
3	43	18.7719
3	43	18.5375
3	43	18.4781
3	43	18.6719
3	43	18.6938
3	43	18.4906
3	43	18.6094
3	43	18.775
3	43	18.6281
3	43	18.4844
3	43	18.5906
3	43	18.5469
3	43	18.4844
3	43	18.4156
3	43	18.5688
3	43	18.5656
3	43	18.5844
3	43	18.7125
3	43	18.725
3	43	18.8375
3	43	18.7625
3	43	18.7
3	43	18.7531
3	43	18.8531
3	43	18.7219
3	43	18.6062
3	43	18.7781
3	43	18.9062
3	43	18.5844
3	43	18.7125
3	43	18.9
3	43	18.8281
3	43	18.7219
3	43	18.8687
3	44	18.9969
3	43	18.85
3	43	18.8
3	43	18.8844
3	44	18.8
3	43	18.7344
3	43	18.7219
3	44	18.7844
3	43	18.7844
3	43	18.6969
3	44	18.7406
3	44	18.7156
3	44	18.7937
3	44	18.725
3	44	18.6562
3	44	18.8313
3	44	18.925
3	44	18.7531
3	44	18.8062
3	44	18.9469
3	44	18.8687
3	44	18.6531
3	44	18.8156
3	44	18.9688
3	44	18.7094
3	44	18.6875
3	44	18.9
3	44	18.8813
3	44	18.7344
3	44	18.7719
3	45	18.8844
3	45	18.8656
3	44	18.8313
3	44	18.9125
3	44	18.8562
3	44	18.8594
3	44	18.675
3	44	18.6438
3	44	18.6438
3	44	18.6562
3	44	18.5938
3	44	18.5594
3	44	18.7094
3	45	18.7188
3	44	18.5688
3	45	18.7625
3	45	18.925
3	45	18.7312
3	45	18.7781
3	45	18.9656
3	45	18.9844
3	45	18.7
3	45	18.8188
3	45	18.9344
3	45	18.7219
3	45	18.625
3	45	18.7719
3	45	18.8188
3	45	18.6812
3	45	18.7469
3	45	18.8875
3	45	18.8844
3	45	18.7906
3	45	18.8687
3	45	18.8406
3	45	18.8906
3	45	18.7594
3	45	18.7437
3	45	18.7781
3	45	18.7469
3	45	18.7375
3	45	18.6656
3	45	18.8469
3	45	18.7437
3	45	18.6656
3	45	18.8406
3	46	18.95
3	45	18.7031
3	45	18.7094
3	45	18.8188
3	45	18.7937
3	45	18.5063
3	45	18.6781
3	45	18.8406
3	45	18.5906
3	45	18.5938
3	45	18.7406
3	45	18.75
3	45	18.5875
3	45	18.675
3	45	18.7844
3	45	18.7156
3	45	18.6906
3	45	18.8281
3	45	18.8094
3	45	18.7469
3	45	18.7594
3	45	18.7437
3	45	18.7531
3	45	18.675
3	45	18.7688
3	45	18.7
3	45	18.7688
3	45	18.6719
3	45	18.6125
3	45	18.7812
3	45	18.7844
3	45	18.675
3	45	18.7094
3	45	18.9031
3	45	18.8094
3	44	18.6438
3	44	18.8094
3	44	18.8969
3	44	18.5688
3	44	18.6156
3	44	18.7844
3	44	18.7
3	44	18.6031
3	44	18.8
3	44	18.8719
3	44	18.65
3	44	18.625
3	44	18.725
3	44	18.6125
3	44	18.475
3	44	18.5437
3	44	18.5312
3	44	18.5031
3	44	18.4062
3	44	18.5156
3	44	18.5094
3	44	18.5781
3	44	18.5688
3	43	18.5156
3	43	18.6187
3	43	18.575
3	43	18.5094
3	43	18.5531
3	43	18.6719
3	43	18.5625
3	43	18.4281
3	43	18.5813
3	43	18.6531
3	43	18.3625
3	43	18.4469
3	43	18.6406
3	44	18.5656
3	43	18.4656
3	43	18.6406
3	44	18.6938
3	43	18.4406
3	43	18.4438
3	43	18.6062
3	43	18.5375
3	43	18.425
3	43	18.55
3	43	18.5594
3	43	18.5594
3	43	18.4406
3	43	18.5344
3	43	18.4688
3	43	18.5469
3	43	18.4688
3	43	18.3813
3	43	18.5156
3	43	18.4875
3	43	18.3656
3	43	18.3469
3	43	18.5125
3	43	18.4344
3	43	18.2594
3	43	18.3906
3	43	18.5531
3	43	18.1906
3	43	18.2781
3	43	18.4656
3	43	18.4312
3	43	18.2875
3	43	18.4719
3	43	18.575
3	43	18.475
3	43	18.3969
3	43	18.525
3	43	18.3813
3	43	18.3156
3	43	18.2875
3	43	18.325
3	43	18.35
3	43	18.3687
3	43	18.4
3	43	18.3281
3	43	18.4563
3	43	18.3938
3	43	18.2625
3	43	18.4688
3	43	18.5938
3	43	18.3719
3	43	18.275
3	43	18.4281
3	43	18.4406
3	43	18.1094
3	43	18.2719
3	43	18.4563
3	43	18.3344
3	43	18.2469
3	43	18.3969
3	43	18.4375
3	43	18.425
3	43	18.4094
3	43	18.5094
3	43	18.4406
3	43	18.4344
3	43	18.4187
3	43	18.3656
3	43	18.4688
3	43	18.3813
3	42	18.2969
3	42	18.2594
3	42	18.3594
3	42	18.225
3	42	17.9969
3	42	18.175
3	42	18.3406
3	42	18.1187
3	42	18.1687
3	42	18.3531
3	42	18.3125
3	42	18.1469
3	42	18.3031
3	42	18.4125
3	42	18.3281
3	42	18.275
3	42	18.4094
3	42	18.3438
3	42	18.3656
3	42	18.2719
3	42	18.2969
3	42	18.3
3	42	18.3906
3	42	18.2719
3	42	18.1531
3	42	18.35
3	42	18.4438
3	42	18.1562
3	42	18.2719
3	42	18.4563
3	42	18.3687
3	41	18.1656
3	41	18.3031
3	42	18.3625
3	42	18.1687
3	41	18.1438
3	41	18.3219
3	41	18.2281
3	41	18.2344
3	41	18.2437
3	41	18.2937
3	41	18.25
3	41	18.3062
3	41	18.2437
3	47	18.8813
3	48	20.1875
3	47	20.2312
3	47	20.1656
3	48	20.0156
3	48	19.6719
3	47	19.2344
3	47	19.2312
3	48	19.3281
3	47	19.1531
3	47	19.075
3	47	19.2312
3	48	19.2219
3	47	19.1781
3	48	19.1344
3	48	19.2344
3	48	19.1969
3	48	19.1406
3	48	19.1281
3	47	19.0969
3	47	19.2312
3	47	19.1625
3	47	18.9969
3	47	19.0344
3	47	19.1781
3	47	19.0406
3	47	18.9094
3	47	19.05
3	47	19.1531
3	47	18.8719
3	47	19.0031
3	47	19.2156
3	47	19.1625
3	47	19.0281
3	47	19.1125
3	48	19.2156
3	48	19.1313
3	47	19.0656
3	47	19.2188
3	48	19.1875
3	47	19.1719
3	48	19.15
3	48	19.1406
3	48	19.175
3	48	19.1125
3	48	19.1094
3	48	19.0813
3	48	19.225
3	48	19.1562
3	48	19.0375
3	48	19.1812
3	48	19.2719
3	48	19.0844
3	48	19.1656
3	48	19.3406
3	48	19.2937
3	48	19.0688
3	48	19.1875
3	48	19.3031
3	48	19.0656
3	48	19.0188
3	48	19.1812
3	48	19.1812
3	48	19.0781
3	48	19.1781
3	48	19.3344
3	48	19.3188
3	48	19.2406
3	48	19.3469
3	48	19.3188
3	48	19.3188
3	48	19.2281
3	48	19.2156
3	48	19.2437
3	48	19.2
3	48	19.1469
3	48	19.0938
3	48	19.2156
3	48	19.1406
3	48	19.05
3	48	19.2094
3	48	19.3438
3	48	19.1562
3	48	19.2125
3	48	19.3406
3	48	19.25
3	48	19.0188
3	48	19.1375
3	48	19.2594
3	48	19.0188
3	48	19.0656
3	48	19.2406
3	48	19.15
3	48	19
3	48	19.1156
3	48	19.225
3	48	19.1594
3	47	19.0813
3	47	19.1781
3	48	19.0938
3	47	19.0344
3	48	19.0625
3	48	19.1125
3	48	19.1656
3	48	19.0562
3	47	19.1438
3	47	19.1156
3	47	19.1594
3	47	19.1687
3	47	19.2063
3	47	19.3531
3	47	19.2594
3	47	19.1531
3	47	19.2469
3	47	19.3094
3	47	19.1656
3	47	19.0906
3	47	19.2625
3	47	19.2656
3	47	19
3	47	19.1531
3	47	19.3125
3	47	19.1187
3	47	19.1812
3	47	19.3562
3	47	19.35
3	47	19.0781
3	47	19.1438
3	47	19.2812
3	47	19.0406
3	47	19.0281
3	47	19.2
3	47	19.1656
3	47	19.05
3	47	19.1781
3	47	19.2969
3	47	19.2344
3	47	19.1844
3	47	19.3344
3	47	19.3156
3	47	19.1938
3	47	19.2469
3	47	19.2437
3	47	19.2031
3	47	19.0938
3	47	19.2156
3	47	19.2469
3	47	19.2531
3	47	19.3594
3	47	19.3906
3	47	19.4406
3	47	19.3219
3	47	19.3313
3	47	19.3375
3	47	19.2281
3	47	19.1969
3	47	19.1625
3	47	19.2656
3	47	19.1594
3	47	19.1469
3	47	19.3281
3	47	19.2781
3	47	19.1094
3	47	19.1969
3	47	19.2781
3	47	19.1094
3	47	19
3	47	19.1406
3	47	19.1469
3	47	18.9469
3	47	19.125
3	47	19.3062
3	47	19.1594
3	47	19.25
3	47	19.4125
3	47	19.3344
3	47	19.1406
3	47	19.2469
3	47	19.3094
3	47	18.9906
3	47	19.1094
3	47	19.2781
3	47	19.1969
3	47	19.175
3	47	19.3375
3	47	19.4094
3	47	19.1938
3	47	19.3094
3	47	19.4344
3	47	19.2031
3	47	19.1406
3	47	19.3094
3	47	19.2906
3	47	19.1406
3	47	19.2531
3	47	19.3406
3	47	19.1812
3	47	19.2
3	47	19.3281
3	47	19.1719
3	47	19.0469
3	47	19.2
3	47	19.225
3	47	19.1094
3	47	19.1531
3	47	19.3719
3	47	19.3969
3	47	19.3594
3	47	19.5063
3	47	19.5063
3	47	19.3969
3	47	19.3906
3	47	19.3813
3	47	19.2875
3	47	19.1844
3	47	19.3188
3	47	19.3844
3	47	19.3281
3	47	19.4656
3	47	19.4781
3	47	19.4187
3	47	19.3656
3	47	19.425
3	47	19.4
3	47	19.275
3	47	19.4344
3	47	19.4844
3	47	19.4719
3	47	19.5531
3	47	19.5594
3	47	19.5906
3	47	19.5063
3	47	19.4969
3	47	19.4594
3	47	19.2688
3	47	19.3031
3	47	19.2906
3	47	19.25
3	47	19.2563
3	47	19.2844
3	47	19.3594
3	47	19.2531
3	47	19.3062
3	47	19.3687
3	47	19.2469
3	47	19.3094
3	47	19.2875
3	47	19.2906
3	47	19.2781
3	47	19.2656
3	47	19.3188
3	47	19.175
3	47	19.2094
3	47	19.2906
3	47	19.1656
3	46	19.1781
3	46	19.1438
3	46	19.1531
3	46	19.1062
3	46	19.1594
3	46	19.3281
3	46	19.2406
3	46	19.3438
3	46	19.4875
3	46	19.4281
3	46	19.4094
3	46	19.4
3	46	19.4469
3	46	19.3594
3	46	19.3687
3	46	19.475
3	46	19.35
3	46	19.3406
3	46	19.3469
3	46	19.2094
3	46	19.1969
3	46	19.2188
3	46	19.2781
3	46	19.2594
3	46	19.3875
3	46	19.6156
3	46	19.5813
3	46	19.7094
3	46	19.8438
3	47	19.7656
3	47	19.8094
3	47	19.9094
3	47	20.0625
3	48	20.1938
3	48	20.4312
3	48	20.7375
3	48	20.8469
3	49	21.05
3	49	21.1906
3	50	21.1625
3	50	21.4
3	50	21.5719
3	51	21.6031
3	52	21.7625
3	52	21.8844
3	53	21.8813
3	53	21.9812
3	53	22.1313
3	54	22.0813
3	54	22.05
3	55	22.2531
3	55	22.2406
3	55	22.2125
3	55	22.4719
3	56	22.475
3	56	22.3844
3	56	22.6094
3	56	22.7156
3	56	22.6406
3	56	22.8438
3	57	23.1219
3	57	23.0719
3	57	23.3375
3	57	23.65
3	57	23.4875
3	58	23.6344
3	58	23.8719
3	59	23.7625
3	59	23.7219
3	59	23.6812
3	60	23.3719
3	59	23.0469
3	59	22.9156
3	59	22.5406
3	59	22.3781
3	58	22.3906
3	58	22.1281
3	57	22.1281
3	56	22.1812
3	56	21.9625
3	56	22.0406
3	55	21.95
3	54	21.725
3	54	21.8156
3	54	21.75
3	54	21.5656
3	53	21.625
3	53	21.6656
3	53	21.4594
3	53	21.5344
3	53	21.6656
3	53	21.4688
3	53	21.6031
3	53	21.7719
3	53	21.4906
3	53	21.5875
3	53	21.7219
3	53	21.5625
3	53	21.6187
3	53	21.7344
3	53	21.625
3	53	21.5094
3	53	21.5969
3	53	21.4656
3	53	21.5063
3	53	21.65
3	53	21.4969
3	53	21.6031
3	53	21.625
3	53	21.4563
3	53	21.5531
3	53	21.5656
3	53	21.4375
3	53	21.6062
3	53	21.6531
3	53	21.55
3	53	21.6906
3	53	21.7469
3	53	21.5562
3	53	21.6656
3	54	21.8031
3	54	21.5719
3	54	21.7156
3	54	21.8562
3	54	21.5406
3	54	21.5406
3	54	21.6406
3	54	21.5063
3	54	21.5688
3	54	21.6438
3	54	21.5312
3	53	21.4719
3	53	21.5625
3	54	21.4
3	53	21.4
3	53	21.5
3	54	21.3875
3	53	21.4906
3	53	21.4906
3	53	21.3094
3	53	21.425
3	53	21.425
3	53	21.3188
3	53	21.4656
3	53	21.4187
3	53	21.2594
3	53	21.45
3	53	21.5312
3	53	21.3469
3	53	21.4344
3	53	21.5281
3	53	21.3156
3	53	21.4438
3	53	21.5625
3	53	21.3094
3	53	21.375
3	53	21.3813
3	53	21.2406
3	53	21.3
3	53	21.325
3	53	21.2531
3	53	21.2688
3	53	21.2219
3	53	21.0969
3	52	21.1812
3	52	21.2281
3	53	21.1313
3	52	21.2844
3	52	21.2094
3	52	21.0437
3	52	21.1156
3	52	21.0375
3	52	21.0562
3	52	21.2969
3	52	21.2063
3	52	21.0969
3	52	21.1531
3	52	21.0469
3	52	20.9812
3	52	21.1562
3	52	21.2031
3	52	21.1656
3	52	21.3562
3	52	21.2844
3	52	21.2344
3	52	21.3844
3	52	21.2094
3	52	21.1844
3	52	21.2125
3	52	21.0875
3	52	21.1344
3	52	21.1531
3	52	21.0594
3	52	21.2281
3	52	21.45
3	52	21.5031
3	52	21.7219
3	52	21.9469
3	52	21.7094
3	52	21.6938
3	53	21.7937
3	53	21.5406
3	53	21.6344
3	53	21.8094
3	53	21.6156
3	53	21.75
3	53	21.95
3	53	21.9937
3	54	22.2375
3	54	22.3938
3	54	22.4594
3	54	22.6281
3	54	22.7375
3	55	22.8469
3	56	23.1687
3	56	23.3219
3	57	23.5156
3	57	23.8562
3	57	23.7844
3	58	23.9219
3	59	24.2937
3	59	24.2031
3	60	24.4312
3	60	24.7156
3	61	24.5469
3	61	24.7219
3	62	24.7875
3	62	24.7969
3	62	24.9125
3	63	24.9031
3	63	24.8906
3	63	24.9438
3	63	24.8156
3	64	24.7656
3	64	24.8344
3	64	24.6656
3	64	24.5938
3	64	24.7094
3	64	24.3687
3	64	24.3156
3	64	24.3344
3	64	24.0781
3	63	24.1875
3	63	24.1344
3	63	23.8625
3	63	23.9
3	63	23.7344
3	63	23.7031
3	62	23.7437
3	62	23.5094
3	62	23.5813
3	62	23.5719
3	61	23.3719
3	61	23.5
3	61	23.4
3	61	23.3031
3	61	23.45
3	60	23.3719
3	60	23.4094
3	60	23.6313
3	60	23.525
3	60	23.4719
3	60	23.3969
3	60	23.2312
3	60	23.3406
3	60	23.275
3	60	23.3313
3	60	23.4812
3	59	23.2281
3	59	23.2375
3	59	23.2875
3	59	23.0688
3	59	23.2219
3	59	23.1219
3	59	23.1219
3	59	23.2344
3	59	23.0312
3	59	23.1156
3	59	23.0906
3	58	22.9531
3	58	23.1406
3	58	23
3	58	23.0094
3	58	23.125
3	58	22.8406
3	58	22.8531
3	58	22.8344
3	58	22.7406
3	58	22.8719
3	58	22.8094
3	58	22.8031
3	57	22.8375
3	57	22.6062
3	57	22.6531
3	57	22.6375
3	57	22.5719
3	57	22.7344
3	57	22.55
3	57	22.6313
3	57	22.7375
3	57	22.75
3	56	22.8531
3	56	22.7188
3	56	22.6281
3	56	22.6187
3	56	22.4031
3	56	22.425
3	55	22.45
3	55	22.3594
3	55	22.5094
3	55	22.4094
3	55	22.2969
3	55	22.3438
3	55	22.1281
3	55	22.1812
3	54	22.2156
3	54	22.1438
3	54	22.2
3	54	22.025
3	54	21.9781
3	54	22.0656
3	54	21.8344
3	54	22.0281
3	53	22.0281
3	53	21.9375
3	53	22.0906
3	53	21.8781
3	53	21.8969
3	53	21.8687
3	53	21.6438
3	53	21.775
3	52	21.6406
3	52	21.7312
3	52	21.9094
3	52	21.7437
3	52	21.825
3	52	21.7656
3	52	21.6906
3	52	21.8188
3	52	21.7344
3	52	21.8031
3	51	21.7781
3	51	21.6219
3	51	21.6687
3	51	21.4312
3	51	21.3656
3	51	21.4125
3	51	21.2469
3	51	21.3313
3	51	21.45
3	50	21.35
3	50	21.3781
3	50	21.2656
3	50	21.2312
3	50	21.2094
3	50	21.1031
3	49	21.2219
3	49	21.2188
3	49	21.15
3	49	21.2937
3	49	21.1531
3	49	21.1094
3	49	21.1906
3	49	21.0406
3	49	21.1531
3	49	21.2031
3	49	21.1719
3	49	21.2563
3	49	21.0156
3	49	21.0969
3	49	21.1844
3	49	20.9656
3	49	21.2281
3	49	21.1906
3	49	21.1969
3	49	21.3281
3	49	21.2344
3	49	21.3375
3	49	21.3062
3	49	21.1812
3	49	21.3313
3	49	21.1812
3	49	21.3062
3	50	21.5344
3	50	21.4094
3	50	21.6594
3	50	21.7156
3	51	21.75
3	51	21.8625
3	51	21.6969
3	51	21.8906
3	51	21.8938
3	52	21.825
3	52	22.0344
3	52	21.8687
3	52	21.9031
3	52	21.9406
3	52	21.8094
3	52	21.9281
3	52	21.9312
3	53	21.9844
3	52	22.0531
3	52	21.8906
3	53	21.9625
3	53	21.9469
3	53	21.8313
3	53	21.9156
3	53	21.7594
3	53	21.7625
3	53	21.8875
3	53	21.7469
3	52	21.7656
3	52	21.6906
3	52	21.6656
3	52	21.8156
3	52	21.6844
3	52	21.7906
3	52	21.7063
3	52	21.5969
3	52	21.725
3	52	21.65
3	52	21.6531
3	52	21.7188
3	52	21.5406
3	52	21.6531
3	52	21.5312
3	52	21.5719
3	52	21.7156
3	52	21.5344
3	52	21.675
3	52	21.6594
3	51	21.6031
3	51	21.8844
3	52	21.8938
3	52	22.1781
3	52	22.325
3	52	22.3656
3	52	22.6219
3	52	22.4406
3	52	22.4937
3	53	22.525
3	53	22.3375
3	53	22.5094
3	53	22.3562
3	54	22.4031
3	54	22.3938
3	54	22.2094
3	54	22.2969
3	54	22.0469
3	54	22.0094
3	53	22.0906
3	53	21.8719
3	53	22.0656
3	53	22.0375
3	53	22.0094
3	53	22.1219
3	53	21.9187
3	52	22.0469
3	52	21.9594
3	52	21.8438
3	52	22.0094
3	52	21.8094
3	52	21.975
3	52	22.0719
3	52	21.9719
3	52	22.2094
3	52	22.1531
3	52	22.325
3	52	22.4625
3	52	22.4812
3	52	22.9906
3	53	23.0969
3	54	23.5063
3	54	23.8313
3	55	23.8469
3	55	24.1687
3	55	24.1531
3	57	24.4125
3	57	24.6844
3	58	24.8813
3	59	25.4688
3	59	25.5469
3	60	25.7312
3	61	25.8469
3	62	25.6281
3	62	25.7125
3	63	25.5031
3	63	25.4062
3	63	25.2375
3	63	24.8594
3	64	24.9187
3	63	24.7125
3	63	24.5031
3	63	24.5938
3	63	24.3375
3	62	24.3406
3	62	24.3375
3	62	24.2188
3	62	24.2063
3	61	23.9469
3	61	24.0281
3	61	23.9781
3	61	23.8219
3	61	23.8938
3	61	23.6656
3	60	23.6562
3	60	23.6656
3	60	23.6187
3	60	23.6969
3	60	23.475
3	60	23.675
3	60	23.6281
3	59	23.6344
3	59	23.7969
3	59	23.6812
3	59	23.8344
3	59	23.7969
3	59	23.9438
3	59	23.9812
3	59	23.8469
3	59	24.0875
3	59	23.9719
3	59	24.1187
3	60	24.2625
3	60	24.1031
3	60	24.1687
3	60	23.9563
3	60	24.0781
3	60	23.9812
3	60	23.8969
3	60	24.0531
3	60	23.7656
3	60	23.8156
3	60	23.6656
3	60	23.6875
3	59	23.8844
3	59	23.7906
3	59	24.1
3	59	23.9281
3	59	23.8906
3	59	23.9625
3	59	22.9531
3	56	21.1344
3	56	23.2375
3	56	23.7906
3	55	23.9156
3	55	23.4719
3	55	23.0938
3	54	22.5594
3	54	22.1156
3	54	22.2219
3	54	22.3875
3	55	22.8562
3	58	23.0219
3	59	23.2344
3	58	23.2375
3	57	23.1844
3	57	23.1812
3	54	23.1187
3	53	23.4094
3	52	23.4219
3	52	23.65
3	52	23.6375
3	52	23.5906
3	54	23.7094
3	55	23.5781
3	56	23.7531
3	56	23.5844
3	56	23.8531
3	56	24.4125
3	58	24.7344
3	60	24.8438
3	65	24.475
3	65	24.4688
3	69	24.1156
3	72	24.2344
3	69	24.3031
3	65	24.3094
3	61	24.5844
3	61	24.6219
3	58	24.8969
3	58	24.75
3	58	24.7312
3	58	24.6125
3	58	24.5281
3	58	24.6406
3	59	24.5813
3	59	24.775
3	59	24.7375
3	59	24.9156
3	59	24.8844
3	72	24.8531
3		24.7719
3		24.4906
3		24.5688
3		24.4031
3		24.5469
3		24.5312
3		24.8031
3		24.9312
3	63	24.8188
3	63	25.0188
3	59	24.8
3	59	24.9094
3	59	24.7563
3	59	24.8656
3	59	24.9344
3	59	24.85
3	60	25.0938
3	60	24.9125
3	60	25.0031
3	60	25.0219
3	60	25.1625
3	60	25.1719
3	60	25.0813
3	60	25.1531
3	60	25.05
3	60	25.1469
3	60	25.0406
3	60	25.1938
3	60	25.1313
3	60	25.1687
3	60	25.2469
3	60	25.0969
3	60	25.2188
3	60	25.0281
3	60	25.1031
3	60	24.9125
3	60	24.9656
3	60	24.9094
3	61	24.7812
3	61	24.9656
3	60	24.8719
3	60	25.1719
3	60	25.0969
3	60	25.2031
3	60	25.0781
3	60	24.925
3	60	25.0688
3	60	24.9563
3	60	25.0781
3	60	24.9438
3	60	25.1031
3	60	25.0188
3	61	25.0156
3	61	25.0688
3	60	24.9781
3	60	25.0531
3	60	24.9187
3	60	25.0625
3	60	24.8719
3	60	24.9156
3	60	24.8656
3	60	24.7781
3	60	24.8438
3	60	24.6875
3	60	24.85
3	60	24.6844
3	60	24.8969
3	60	24.8469
3	60	24.8156
3	60	25
3	60	24.8969
3	60	25.0562
3	60	24.8219
3	60	24.9563
3	60	24.8531
3	60	24.8281
3	60	24.8781
3	60	24.8031
3	60	24.8969
3	60	24.8094
3	60	24.975
3	60	24.8406
3	60	25.0469
3	60	25.0063
3	60	25.0625
3	61	25.1313
3	61	25.1062
3	61	25.225
3	61	24.9875
3	61	25.2063
3	61	25.0781
3	61	25.1781
3	61	25.0969
3	61	25.0813
3	61	25.1219
3	61	24.9875
3	61	24.7875
3	61	24.7594
3	61	25.0875
3	61	25.3594
3	61	25.5719
3	61	25.3062
3	61	25.2875
3	61	25.0063
3	61	25.0437
3	61	24.9563
3	61	25.0594
3	61	25.1781
3	61	25.0312
3	61	25.2469
3	61	25.0875
3	61	25.3031
3	61	25.1438
3	61	25.2312
3	61	25.1594
3	62	25.0938
3	62	25.1812
3	62	25.0719
3	62	25.1844
3	62	25.0219
3	62	25.0844
3	62	24.8594
3	62	24.9094
3	62	24.8313
3	62	24.8281
3	61	24.8344
3	61	24.7937
3	61	24.9281
3	61	24.7594
3	61	25.0031
3	61	24.8719
3	61	25.0656
3	61	24.9156
3	61	24.9469
3	61	24.9281
3	61	24.7344
3	61	24.8156
3	61	24.6062
3	61	24.7156
3	61	24.6094
3	60	24.7844
3	60	24.6062
3	60	24.6531
3	60	24.6156
3	60	24.6219
3	60	24.6406
3	60	24.7188
3	60	24.8469
3	60	24.6594
3	60	24.8406
3	60	24.6344
3	60	24.8281
3	60	24.7219
3	60	24.925
3	60	24.9219
3	61	24.8656
3	61	24.975
3	61	24.8438
3	61	24.9344
3	61	24.8656
3	61	25.1313
3	61	25.1594
3	61	25.5125
3	61	25.6375
3	61	25.8219
3	62	25.9281
3	62	26.0344
3	63	26.225
3	63	26.1656
3	63	26.4656
3	64	26.3156
3	65	26.3656
3	65	26.3219
3	65	26.2281
3	65	26.3188
3	66	26.0906
3	66	26.1844
3	66	26.1094
3	66	25.8813
3	66	25.9906
3	67	25.8
3	67	25.6094
3	67	25.5875
3	67	25.4875
3	67	25.2969
3	67	25.3281
3	67	25.1844
3	67	25.1844
3	67	25.0719
3	67	24.7469
3	67	24.7906
3	67	24.8188
3	67	24.5281
3	67	24.5094
3	67	24.6344
3	67	24.25
3	67	24.2812
3	67	24.3281
3	67	24.2281
3	67	24.1906
3	67	24.1562
3	67	24.0594
3	67	24.2594
3	66	24.1781
3	66	23.9187
3	66	24.1156
3	66	24.0063
3	66	23.7
3	66	23.6875
3	66	23.7094
3	66	23.5875
3	65	23.6719
3	65	23.5188
3	65	23.7437
3	65	23.7563
3	65	23.5625
3	65	23.7781
3	65	23.8844
3	65	23.8094
3	65	23.9781
3	65	23.9406
3	64	24.025
3	64	24.075
3	64	23.8375
3	64	24.0688
3	64	23.9406
3	64	23.8594
3	64	24.0219
3	64	24.0656
3	64	24.1469
3	64	24.1281
3	64	24.0656
3	64	24.3531
3	64	24.1969
3	64	24.2125
3	64	24.3969
3	64	24.3
3	64	24.4125
3	64	24.3094
3	64	24.4688
3	64	24.5469
3	64	24.3406
3	64	24.475
3	64	24.4969
3	64	24.3531
3	64	24.3656
3	64	24.1969
3	64	24.4969
3	64	24.3562
3	64	24.2937
3	64	24.5437
3	64	24.4438
3	64	24.5469
3	64	24.4375
3	64	24.5312
3	64	24.5
3	64	24.2906
3	64	24.4594
3	64	24.6
3	64	24.6875
3	64	24.7812
3	64	24.6812
3	64	24.8813
3	64	24.6062
3	64	24.5594
3	64	24.7094
3	64	24.6406
3	64	24.7625
3	64	24.5281
[truncated: 54,450 more rows]

## Sheet: Levels
	MAP	SI_ave	MVO2	DO2	O2er	flow	HR	dOmega						ScsO2
ID									PaCO2	PaO2	SaO2	PcsCO2	PcsO2		Lactate
3	49	-1.97581	135.975	209.157	80.992	21	79	-0.084	32.8	273.5	100	49.3	22.1	35.41	0.9
3	44	-0.948834	144.995	179.025	74.692	18	63	-0.387	35.1	312.2	100	50	16.1	20.2	0.9
3	41	-1.77547	132.175	176.96	66.75	18	75	-0.283	38.4	275.2	100	44.2	18.9	27.06	0.9
3	60	-0.150543	166.857	249.975	61.65	25	83	-0.124	35.5	242.9	100	48.1	22.1	33.75	0.9
3	71	0	160.562	260.443	49.616	25	74	0	37.3	248.3	100	49.1	23.7	39.55	1.2
3	75	1.19967	129.422	260.848	53.03	25	70	0.393	37.9	210.3	100	47.7	28.6	50.75	1.3
3	89	-0.190418	150.41	283.63	51.451	26	65	0.264	39.6	190.6	100	49.7	27.4	47.6	1.4
3	111	3.39555	166.29	323.203	51.152	29	68	0.322	40.4	180.3	100	50.8	28.1	48.45	1.4
3	130	3.55217	213.221	416.842	46.625	36	66	0.333	42.8	147.4	100	52.5	28.3	48.32	1.4
3	152	4.5465	247.378	530.567	54.142	44	44	0.523	45.5	132.9	99.9	52.1	31.2	53.76	1.4
3	160	NA	320.961	592.819	NA	48	60	0.225	45.3	136.9	100	55	38.1	44.5	1.3
5	60	NA	114.955	200.575	57.313	17	96	-0.001	37.7	175	100	49.7	25.8	43.01	2.3
5	51	NA	109.916	194.453	56.525	17	98	0.024	37.2	145.3	100	49	26.8	45.05	2.7
5	47	5.39158	115.025	187.893	61.218	17	96	-0.112	37.3	150.5	100	47.3	31.2	38.6	3.7
5	89	-2.45651	174.112	303.556	57.357	24	108	-0.002	38.3	146.5	100	50.4	33.8	42.9	2.3
5	82	0.220611	180.8	290.358	62.268	23	113	-0.139	39.5	138.8	100	49.8	33.1	37.4	2.4
5	72	0	161.085	281.146	57.296	22	115	0	39.1	145.6	100	48.2	33.6	43.9	1.9
5	100	-2.80581	185.724	348.184	53.341	27	120	0.129	41.7	139.9	100	51.1	35.5	47.4	2.1
5	111	-1.47075	186.65	315.438	59.172	24	114	-0.055	40.4	133.3	100	50.9	33.8	40.9	2
5	119	-4.22908	198.48	328.705	60.382	25	101	-0.089	40.6	134.9	100	51.3	32.9	39.7	2.2
5	130	-5.27211	204.294	347.919	58.719	26	105	-0.042	41.3	127.9	99.9	51.7	33.5	41.7	2.2
6	76	0	124.688	278.69	44.741	26	94	0	36.1	129.3	100	40.5	28.2	52.47	1.1
6	59	0.890624	115.143	243.853	47.218	22	107	-0.117	37.1	117.5	100	42.5	28.8	51.8	1.4
6	52	1.71832	104.746	214.079	48.929	20	106	-0.191	36.6	124.5	100	42.1	28.7	50.8	1.3
6	46	0.23612	118.974	229.916	51.747	21	103	-0.303	35	116.9	100	41	27.5	49.1	1.3
6	90	1.84853	150.601	352.981	42.665	30	105	0.109	40	121.3	100	44.7	30.4	58.4	1.1
6	116	-0.0998743	192.216	388.993	49.414	30	99	-0.211	37	119.5	100	44.3	25.7	50.9	1.1
7	58	-1.063	NA	220.191	NA	17	72	NA	36.1	158.2	100	NA	NA	NA	0.9
7	69	0	NA	255.817	NA	20	76	NA	37.1	149.3	100	NA	NA	NA	1
7	79	1.03329	NA	317.723	NA	26	92	NA	36.4	138.1	100	NA	NA	NA	1.3
7	50	-1.17674	NA	371.808	NA	32	87	NA	39.4	117.1	100	NA	NA	NA	1.1
7	42	-0.32797	NA	380.1	NA	33	85	NA	37.5	127.8	100	NA	NA	NA	1.1
7	83	3.33774	NA	414.014	NA	35	91	NA	40.4	141.6	100	NA	NA	NA	1.2
7	69	0.928541	NA	423.969	NA	35	90	NA	41.2	146.9	100	NA	NA	NA	1.2
7	105	1.5826	NA	468.832	NA	38	84	NA	42.1	132.8	100	NA	NA	NA	1.1
7	110	1.40162	NA	442.468	NA	35	73	NA	41.5	144.5	100	NA	NA	NA	1.1
7	119	2.50771	NA	477.356	NA	36	68	NA	40.3	144.3	99.6	NA	NA	NA	1.1
7	131	5.3109	NA	NA	NA	NA	61	NA	41.2	133.9	100	NA	NA	NA	1.1
7	140	5.56211	NA	NA	NA	NA	64	NA	39.5	139.9	100	NA	NA	NA	1.1
7	150	5.77266	NA	NA	NA	NA	63	NA	41.7	125.2	99.8	NA	NA	NA	1.2
8	61	-1.39058	NA	NA	NA	NA	93	NA	41.5	156.1	100	NA	NA	NA	1.3
8	51	-1.99861	NA	NA	NA	NA	94	NA	42.7	142.2	100	NA	NA	NA	1.1
8	45	-0.849094	NA	276.212	NA	22	94	NA	44	127.7	99.7	NA	NA	NA	1.3
8	84	-0.134622	NA	479.869	NA	37	115	NA	46.5	124.9	99.9	NA	NA	NA	1.4
8	74	0	NA	340.509	NA	25	116	NA	44	143.3	100	NA	NA	NA	1.2
8	102	0.682762	NA	NA	NA	NA	85	NA	44.5	129.2	99.6	NA	NA	NA	1.3
8	118	2.7604	NA	NA	NA	NA	81	NA	43.8	124	99.8	NA	NA	NA	1.4
8	148	NA	NA	311.634	NA	20	85	NA	47.7	116.9	99	NA	NA	NA	1.3
8	158	5.95391	NA	NA	NA	NA	86	NA	47.7	109.3	98.6	NA	NA	NA	1.2
8	180	2.78472	NA	NA	NA	NA	94	NA	46.8	125.9	99.3	NA	NA	NA	1.2
10	70	NA	NA	NA	NA	23	93	NA	NA	NA	NA	NA	NA	NA	NA
10	60	0	163.984	324.568	50.524	30	110	0	40	128	99	51	32	54	0.9
10	54	-1.60462	57.5998	134.365	42.868	17	115	0.353	43	113	98	53	31	49	1.1
10	51	-6.02507	57.3032	87.8874	65.201	9	100	-0.446	45	106	98	61	27	36	1.1
10	47	-8.50916	39.5177	84.9173	46.537	11	95	0.17	47	103	97	61	24	31	1.6
10	41	2.237	88.1619	118.525	74.383	13	86	-0.635	50	110	97	63	23	28	1.7
10	35	-6.203	63.3135	86.5029	73.192	12	82	-0.613	55	90	95	62	21	23	1.8
10	69	0	NA	NA	NA	12	124	0	45	125	98	57	32	48	2.4
10	80	-0.0881027	NA	NA	NA	13	104	NA	NA	NA	NA	NA	NA	NA	NA
10	90	3.22484	NA	NA	NA	15	100	NA	NA	NA	NA	NA	NA	NA	NA
10	109	2.92907	NA	NA	NA	15	95	NA	NA	NA	NA	NA	NA	NA	NA
10	125	6.42254	NA	NA	NA	17	97	NA	NA	NA	NA	NA	NA	NA	NA
11	50	NA	88.7493	139.339	63.693	12	92	-0.184	31.5	97.2	99.3	45.7	25.3	33.2	5.7
11	45	NA	58.9651	91.5201	64.429	8	83	-0.202	33.2	99.3	98.9	42.9	22.8	34.3	3.7
11	59	1.2357	87.6115	143.719	60.96	13	104	-0.114	36.1	92.6	98	44.7	27	37.6	3.6
11	72	0	89.6449	157.24	57.012	16	121	0	32	80.2	96.6	44.3	26.6	36.8	7.4
11	74	0.420483	103.456	191.587	54	17	123	0.098	37.2	78.8	96.8	44.6	28.9	43.7	3.5
11	85	4.01729	116.368	202.096	57.58	17	91	-0.017	38.6	111.8	99	44.6	29.1	42	2.4
11	93	6.84477	119.42	200.09	59.683	16	85	-0.079	41	109	98.7	45.7	29.4	40.6	2.4
11	105	9.08701	134.338	221.405	60.675	17	90	-0.106	41.5	105.5	98.7	48.6	29.6	39.1	3.4
11	115	7.59677	117.069	244.897	47.803	18	95	0.338	37.6	113.8	98.9	46.4	33.4	51.2	3.4
11	120	5.40241	112.839	267.361	42.205	19	151	0.615	36.7	122.6	99.2	45.9	36.7	58.1	3.8
11	125	NA	134.698	304.044	44.302	21	130	0.503	38.4	110	98.6	44.6	33.7	55	3.9
12	60	0.641938	172.773	254.842	67.796	20	130	0.002	31.9	98.4	99.8	40.5	23.3	32.7	1.1
12	65	0	196.887	290.095	67.87	26	130	0	33.3	97.9	100	41.8	22	32.4	2.3
12	55	1.62914	158.997	241.377	65.871	24	140	0.045	34.7	73.7	97.8	43	22.2	32.6	2.2
12	50	2.4613	166.687	253.25	65.819	27	160	0.046	35.4	78.9	98.8	44.4	24.5	32.9	1.3
12	46	-2.37368	134.472	207.874	64.689	23	134	0.072	35	70.1	95.4	46.3	18	32.5	1.6
12	42	-1.57315	NA	NA	NA	18	119	NA	NA	NA	NA	45.8	17.1	32.7	NA
12	28	-3.41588	75.6643	105.025	72.044	11	104	-0.085	18.1	100.3	99.9	38.5	18.1	32.5	2.3
14	100	7.03565	215.38	380.62	56.587	33	92	0.256	37.2	72.8	97	44.7	24.5	42.3	1
14	83	4.04967	178.633	329.19	54.264	30	90	0.331	40.3	61.9	90.4	46.9	18.5	41.6	1
14	92	-0.528091	203.603	338.579	60.135	27	83	0.152	38.4	123.4	99.7	46.4	30.2	41.6	0.9
14	70	0	164.085	247.996	66.164	20	78	0	40.8	117.4	99.8	44.2	30.7	40.8	0.9
14	66	6.46228	124.745	242.784	51.381	20	88	0.435	41.7	112	100	48.9	34	50.3	0.9
14	60	5.02956	117.948	228.322	51.659	19	83	0.424	42.8	106.8	99.1	51.1	33.8	49.5	0.9
14	57	8.30578	120.149	228.631	52.551	19	84	0.392	42	124.8	99.9	48.4	34.1	49.2	0.9
14	50	3.85232	130.023	211.109	61.59	18	82	0.112	43.2	112.8	99.9	50.6	32.2	46.3	0.9
14	45	5.7359	109.098	176.645	61.761	16	80	0.108	42.6	113.7	99.7	51.7	33.5	43.9	0.9
14	120	4.68891	224.394	333.281	67.329	25	71	-0.026	42.5	93.8	98.3	51.1	25.4	31.6	0.9
14	140	4.49354	277.866	460.252	60.373	32	78	0.145	40.9	93.1	98.3	48.6	28.7	39.5	0.9
14	160	-0.866647	375.707	595.755	63.064	39	86	0.074	41.4	129.6	100	46.9	28.8	37	0.9
15	65	1.17567	138.181	277.751	49.75	25	78	0.514	33.8	86.1	99.9	43.4	32.2	49.9	0.9
15	61	0.217201	138.717	246.554	56.262	24	80	0.281	38.8	64.7	92.8	48	23.7	40.72	0.9
15	70	0	185.14	276.973	66.844	25	79	0	36.8	75.8	97.5	45.8	26.1	32.3	0.9
15	81	-2.1999	151.102	242.624	62.278	21	73	0.11	36.1	139.2	100	43.8	30.6	38.8	0.9
15	91	0	121.973	245.894	49.604	21	72	0.52	36.3	146.2	100	47.9	28.1	50.45	2.1
15	111	0.241113	186.377	289.404	64.4	24	71	0.057	38.5	129.2	100	47.9	30.6	35.6	0.9
15	120	-0.870795	217.792	343.243	63.451	27	73	0.08	37.3	124.1	100	48.1	31.6	37.3	1.2
15	131	-0.805037	223.211	349.313	63.9	27	73	0.069	38.3	118.3	99.8	49	30.7	35.2	1
15	149	-0.654	274.077	414.249	66.162	31	82	0.015	37.1	117.7	100	48.2	29.3	33.4	1.1
15	170	NA	479.024	924.891	51.792	64	81	0.435	35.1	91.4	97.9	43.6	34.5	47.4	1.1
15	160	10.609	439.353	831.88	52.814	56	76	0.397	36.9	86.2	97.2	45.4	34.8	46.4	1.2
15	177	NA	534.67	970.141	55.113	64	78	0.318	36.5	82.9	96.7	46.5	33.8	43.1	1.2
* In some cases it was not possible to obtain coronary sinus blood gases the same time as arterial blood gases (e.g. to obstruction or too little back flow). These blood gases were not used to calculate oxygenation values that relied on the coronary sinus blood gases
